# Supplementary material for: Comparative Protective Effects of Static Magnetic Field-Treated and Untreated Corn Sprouts on DSS-Induced Ulcerative Colitis in Mice: Inflammation Modulation and Gut Microbiota Regulation
Source: Foods. 2025 Sep 18;14(18):3248. doi: 10.3390/foods14183248 (PMC12470086; doi:10.3390/foods14183248)
Supplement: Supplementary file 1 [file foods-14-03248-s001.zip]

Archive with 1 entries (1 files):
- foods-3812122-supplementary.pdf
